# Supplementary material for: A novel strategy for eradication of staphylococcal biofilms using blood clots
Source: Front Cell Infect Microbiol. 2025 Jan 31;15:1507486. doi: 10.3389/fcimb.2025.1507486 (PMC11827428; doi:10.3389/fcimb.2025.1507486)
Supplement: Supplementary file 1 [file Table1.xlsx]

## Sheet: CV Raw Data
	Crystal Violet Raw Data
	Vanc									Gent
	Replicate 1									Replicate 1
		Sample 1	Sample 2	Sample 3							Sample 1	Sample 2	Sample 3
	BF	2.243	2.219	1.708						BF	3.05	2.153	2.989
	Vanc	1.534	1.18	1.651						Gent	0.97	1.159	1.693
	BC	1.398	1.21	0.502						BC	1.028	1.244	0.784
	BC+Vanc	0.978	0.861	1.409						BC+Gent	1.314	0.36	0.757
	Replicate 2									Replicate 2
		Sample 1	Sample 2	Sample 3	Sample 4	Sample 5					Sample 1	Sample 2	Sample 3	Sample 4	Sample 5
	BF	3.393	2.052	2.696	1.454	1.456				BF	2.195	1.857	1.97	1.765	1.84
	Vanc	2.583	3.384	2.03	2.078	2.182				Gent	1.603	1.968	0.773	1.026	1.151
	BC	1.066	0.96	0.755	0.391	1.057				BC	0.999	0.713	0.8	0.828	1.222
	BC+Vanc	0.944	1.069	0.753	0.886	0.478				BC+Gent	0.524	0.507	1.019	0.464	1.414
	Replicate 3									Replicate 3
		Sample 1	Sample 2	Sample 3	Sample 4	Sample 5	Sample 6				Sample 1	Sample 2	Sample 3	Sample 4
	BF	1.2706	1.3092	1.2873	1.2024	1.3507	1.0262			BF	2.689	2.356	1.974	3.307
	Vanc	1.103	1.3128	1.2995	1.3487	1.4007	1.3386			Gent	3	3.528	3.357	3.006
	BC	0.8675	0.7988	0.7562	0.9934	1.0296	0.9308			BC	1.817	1.836	1.832	1.946
	BC+Vanc	0.8749	0.7706	0.8086	1.0619	1.0872	0.927			BC+Gent	1.901	1.893	2.925	2.926
										Replicate 4
											Sample 1	Sample 2	Sample 3	Sample 4
										BF	3.269	2.284	2.59	2.55
										Gent	2.834	2.7	2.383	2.667
										BC	1.575	1.584	2.457	1.244
										BC+Gent	1.482	2.258	1.649	1.818
										Replicate 5
											Sample 1	Sample 2	Sample 3	Sample 4
										BF	2.096	2.585	2.869	2.134
										Gent	2.444	2.112	2.649	2.758
										BC	1.518	2.691	2.444	1.421
										BC+Gent	0.917	0.953	1.44	0.863
										Replicate 6
											Sample 1	Sample 2	Sample 3	Sample 4
										BF	1.95	1.716	1.591	1.635
										Gent	2.004	2.116	2.079	1.522
										BC	1.907	1.351	1.29	1.199
										BC+Gent	1.214	1.676	0.982	0.901

## Sheet: TTC Raw Data
	TTC Raw Data
	Vanc						Gent
	Replicate 1						Replicate 1
	Group	Sample 1	Sample 2	Sample 3			Group	Sample 1	Sample 2	Sample 3
	Biofilm	2.2729	2.2446	1.9816			Biofilm	2.1058	1.8272	1.7799
	Biofilm+Vanc	2.5639	2.4598	2.293			Biofilm+Gentamicin	2.2748	1.5383	1.5122
	Biofilm+Blood clot	1.099	1.7512	1.0396			Biofilm+Blood clot	0.6389	0.6018	1.3112
	Biofilm+Blood clot+Vanc	0.9296	1.7482	1.2518			Biofilm+Blood clot+Genatmicin	0.7459	0.9308	1.6985
	Replicate 2						Replicate 2
	Group	Sample 1	Sample 2	Sample 3			Group	Sample 1	Sample 2	Sample 3
	Biofilm	2.0472	2.106	2.3474			Biofilm	1.9508	1.8068	2.0314
	Biofilm+Vanc	2.2187	2.2464	2.5222			Biofilm+Gentamicin	1.4332	1.5311	2.0139
	Biofilm+Blood clot	0.822	0.7068	0.6191			Biofilm+Blood clot	1.202	0.7455	0.5309
	Biofilm+Blood clot+Vanc	0.7685	0.849	0.73			Biofilm+Blood clot+Genatmicin	0.9775	0.8106	0.8736
	Replicate 3
	Group	Sample 1	Sample 2	Sample 3
	Biofilm	2.1058	1.8272	1.7799
	Biofilm+Vanc		2.2464	2.5222
	Biofilm+Blood clot	0.822	0.7068	0.6191
	Biofilm+Blood clot+Vanc	0.7685	0.849	0.73

## Sheet: Confocal Percentages Raw Data
	% Total Bacteria Coverage (Live and Dead)						% Dead
	Replicate 1						Replicate 1
		Sample 1						Sample 1
	BF	0.55487					BF	0.524
	BC	0.31385					BC	0.942
	V	0.84099					V	0.587
	BC V	0.34481					BC V	0.889
	G	0.58462					G	0.412
	BC G	0.5989					BC G	0.944
	Replicate 2						Replicate 2
		Sample 1						Sample 1
	BF	0.8411					BF	0.677
	BC	0.54221					BC	0.838
	V	0.86955					V	0.432
	BC V	0.28878					BC V	0.715
	G	0.69402					G	0.169
	BC G	0.45919					BC G	0.746
	Replicate 3						Replicate 3
		Sample 1						Sample 1
	BF	0.72402					BF	0.213
	BC	0.57856					BC	0.643
	V	0.49563					V	0.161
	BC V	0.48707					BC V	0.64
	G	0.60864					G	0.251
	BC G	0.27069					BC G	0.708
